# Supplementary material for: Аmygdala DEGs are associated with the immune system function: A comparative transcriptomic study of high- and low-excitability rat strains
Source: PLoS One. 2025 May 15;20(5):e0323325. doi: 10.1371/journal.pone.0323325 (PMC12080833; doi:10.1371/journal.pone.0323325)
Supplement: S1 Table — (XLS) [file pone.0323325.s001.xls]

## Sheet: filtered_DEGs
GeneID	baseMean	log2FoldChange	lfcSE	stat	pvalue	padj	gene_name
ENSRNOG00000000233	67.3277	-0.704349	0.170205	-4.13824	3.5e-05	0.00319657	Grm6
ENSRNOG00000000723	25.6956	0.971979	0.2568	3.78496	0.000153733	0.011639	RT1-CE5
ENSRNOG00000001066	5.85263	-2.6235	0.725681	-3.61522	0.000300087	0.0195201	Itih2
ENSRNOG00000001296	237.126	-0.594145	0.153804	-3.86301	0.000111998	0.00885337	P2rx7
ENSRNOG00000001349	177.918	0.823631	0.114026	7.22321	5.08e-13	2.8e-10	Mcm7
ENSRNOG00000001369	24.6531	1.13136	0.322255	3.51076	0.000446821	0.0268825	Oas1a
ENSRNOG00000001422	35.9837	1.0234	0.213749	4.78785	1.69e-06	0.0002456	Col26a1
ENSRNOG00000001644	11.4011	-1.93916	0.406476	-4.77065	1.84e-06	0.000263171	Tmem30c
ENSRNOG00000001757	65.1595	-0.525718	0.153259	-3.43025	0.000603025	0.0337977	Tm4sf19
ENSRNOG00000001873	99.1625	0.514704	0.152058	3.38492	0.000711981	0.0381483	P2rx6
ENSRNOG00000001976	2.34694	-3.99318	1.12656	-3.54457	0.000393259	0.0242391	Tmprss2
ENSRNOG00000002208	130.747	0.658402	0.174988	3.76256	0.000168186	0.012405	Shroom3
ENSRNOG00000002473	130.678	-0.531842	0.111607	-4.76531	1.89e-06	0.000268067	Odr4
ENSRNOG00000002511	74.5311	0.544933	0.160588	3.39336	0.000690415	0.0373333	Flt4
ENSRNOG00000002792	2.15243	4.59278	1.14324	4.01734	5.89e-05	0.00508612	Cxcl2
ENSRNOG00000002873	24.7074	1.27037	0.280183	4.53406	5.79e-06	0.000686912	Fam183a
ENSRNOG00000002911	53.6374	-3.47778	0.266574	-13.0462	6.68e-39	2.94e-35	Alb
ENSRNOG00000002979	74.0838	1.76148	0.169907	10.3673	3.49e-25	5.13e-22	Tbx19
ENSRNOG00000003028	43.0723	0.794561	0.220638	3.60119	0.000316758	0.0203048	Dnah17
ENSRNOG00000003038	231.271	0.438462	0.118173	3.71033	0.000206991	0.0147131	Sft2d2
ENSRNOG00000003120	535.966	1.30811	0.139992	9.34419	9.26e-21	1.17e-17	Prelp
ENSRNOG00000003233	63.288	3.94389	0.27514	14.3341	1.34e-46	7.87e-43	Serpinf2
ENSRNOG00000003349	93.0232	1.37232	0.176903	7.75745	8.67e-15	5.09e-12	LOC103693323
ENSRNOG00000003927	49.636	0.720703	0.183505	3.92743	8.59e-05	0.00703951	Cd55
ENSRNOG00000003984	375.207	-0.435242	0.117429	-3.70643	0.000210198	0.0148412	Apln
ENSRNOG00000004062	51.3005	-0.627171	0.190483	-3.29253	0.000992905	0.0488909	C4bpa
ENSRNOG00000004090	25.0369	-5.08284	0.593818	-8.55959	1.13e-17	1.17e-14	LOC100361025
ENSRNOG00000004146	600.75	1.52096	0.271634	5.59931	2.15e-08	5.58e-06	Coro7
ENSRNOG00000004193	798.258	-0.432689	0.0771993	-5.60484	2.08e-08	5.57e-06	Klhl12
ENSRNOG00000004752	723.275	-0.587511	0.11579	-5.07394	3.9e-07	6.6e-05	Nalcn
ENSRNOG00000004793	1756.25	-0.38354	0.0488569	-7.85027	4.15e-15	2.81e-12	Ncln
ENSRNOG00000005100	17.3257	-2.45675	0.35532	-6.91419	4.71e-12	2.24e-09	Tmco5a
ENSRNOG00000005229	53.7789	0.650957	0.177017	3.67737	0.000235652	0.0161101	Sec16b
ENSRNOG00000005248	1217.82	-0.485402	0.0900988	-5.38743	7.15e-08	1.52e-05	Slc1a4
ENSRNOG00000005659	117.905	0.940712	0.212763	4.4214	9.81e-06	0.00105406	Aurkb
ENSRNOG00000005772	7.09993	1.83434	0.486483	3.77062	0.000162842	0.0121121	Hacd4
ENSRNOG00000005826	7.04502	-3.66175	0.732063	-5.00196	5.67e-07	9.18e-05	RGD1562420
ENSRNOG00000006334	590.505	-0.418618	0.0732964	-5.7113	1.12e-08	3.18e-06	Txndc16
ENSRNOG00000006611	75.6356	1.27368	0.181145	7.0313	2.05e-12	1.06e-09	Nostrin
ENSRNOG00000006615	177.036	0.450655	0.107013	4.2112	2.54e-05	0.0024204	Mtap
ENSRNOG00000006783	37.6508	-0.924653	0.278809	-3.31644	0.000911732	0.0454012	Neb
ENSRNOG00000006876	81.7393	1.21358	0.286988	4.22869	2.35e-05	0.00227672	Msx1
ENSRNOG00000007242	509.144	0.472694	0.0683467	6.91611	4.64e-12	2.24e-09	Ehmt1
ENSRNOG00000007591	25.6397	-1.02527	0.28639	-3.57997	0.000343629	0.0215569	Slc45a3
ENSRNOG00000008140	569.46	0.4699	0.0751865	6.24979	4.11e-10	1.42e-07	Rpl15
ENSRNOG00000008291	152.17	0.815954	0.105165	7.75877	8.58e-15	5.09e-12	Thumpd2
ENSRNOG00000008331	194.158	0.470815	0.106077	4.43844	9.06e-06	0.00100026	Washc4
ENSRNOG00000008565	1367.88	-0.672624	0.0855383	-7.86342	3.74e-15	2.64e-12	Nkiras1
ENSRNOG00000008859	165.688	-0.41277	0.120157	-3.43526	0.000591989	0.0334474	Tank
ENSRNOG00000009137	498.699	0.382565	0.0882597	4.33454	1.46e-05	0.00147134	Ubxn2b
ENSRNOG00000009208	107.749	-0.485355	0.12176	-3.98615	6.72e-05	0.00574647	Pibf1
ENSRNOG00000009227	94.6322	0.626117	0.141189	4.4346	9.22e-06	0.00100959	Aplnr
ENSRNOG00000009263	929.928	0.496735	0.1078	4.60792	4.07e-06	0.000515803	Ifi27
ENSRNOG00000009278	600.372	-0.89523	0.0753706	-11.8777	1.55e-32	3.89e-29	Ift88
ENSRNOG00000009434	30.2164	1.61464	0.427538	3.77661	0.000158975	0.0119252	RGD1310507
ENSRNOG00000009571	1930.22	-0.431168	0.0952992	-4.52436	6.06e-06	0.000711911	Wipf3
ENSRNOG00000009609	27.2195	1.22554	0.281751	4.34972	1.36e-05	0.00142182	LOC299312
ENSRNOG00000009734	33.572	1.43273	0.248581	5.76361	8.23e-09	2.38e-06	Akr1b8
ENSRNOG00000009779	36.6468	0.811779	0.221057	3.67226	0.000240419	0.0162379	Krt8
ENSRNOG00000010128	34.9526	1.02959	0.291956	3.52653	0.000421039	0.0255054	Slc27a2
ENSRNOG00000010232	3065.35	-0.382406	0.0714698	-5.35059	8.77e-08	1.78e-05	Enpp5
ENSRNOG00000010326	43.3004	-1.20139	0.214549	-5.59962	2.15e-08	5.58e-06	Col20a1
ENSRNOG00000010477	359.175	-0.390153	0.0815198	-4.78599	1.7e-06	0.000245847	Pomt1
ENSRNOG00000010600	18.7849	0.923894	0.275608	3.3522	0.000801714	0.0418125	Cysrt1
ENSRNOG00000010896	263.474	-0.430835	0.125737	-3.42647	0.000611491	0.0338289	Tprn
ENSRNOG00000011153	302.42	0.487659	0.130211	3.74514	0.000180295	0.0131332	Il17ra
ENSRNOG00000011161	212.187	0.591741	0.128243	4.61423	3.95e-06	0.000507684	Slc2a12
ENSRNOG00000011182	12.6427	1.46298	0.367583	3.97999	6.89e-05	0.00586913	Aanat
ENSRNOG00000011338	212.394	0.394502	0.0883713	4.46415	8.04e-06	0.000912495	Hdhd5
ENSRNOG00000011459	85.935	0.495014	0.130471	3.79405	0.000148213	0.0113104	Rhbdf2
ENSRNOG00000011483	15.47	1.70851	0.505011	3.38311	0.000716687	0.0382255	S100a9
ENSRNOG00000011575	29.9169	0.784673	0.228058	3.44068	0.000580251	0.0328896	Adamts18
ENSRNOG00000011913	255.811	0.526181	0.12289	4.28173	1.85e-05	0.00182631	Cp
ENSRNOG00000011944	1156.86	-0.455356	0.109203	-4.16983	3.05e-05	0.00282813	Snx10
ENSRNOG00000011976	50.5544	0.647711	0.196923	3.28917	0.00100485	0.0492041	Nudt7
ENSRNOG00000012051	15.5454	-1.47841	0.373085	-3.96266	7.41e-05	0.00619221	Ncaph
ENSRNOG00000012110	26.4769	-1.84749	0.318207	-5.80594	6.4e-09	1.88e-06	Col17a1
ENSRNOG00000012566	6.17884	2.45235	0.649133	3.77789	0.000158164	0.011915	Kcnv2
ENSRNOG00000012847	13.7946	3.4447	0.620626	5.55036	2.85e-08	6.79e-06	Scgb1c1
ENSRNOG00000012858	7.28019	1.86801	0.518212	3.60473	0.00031248	0.0201037	Odf3
ENSRNOG00000012989	151.46	0.547431	0.131865	4.15145	3.3e-05	0.00303324	Serinc2
ENSRNOG00000013102	642.889	0.433963	0.0846517	5.12645	2.95e-07	5.26e-05	Entpd2
ENSRNOG00000013152	152.171	0.472157	0.114676	4.11731	3.83e-05	0.00346516	Arhgap10
ENSRNOG00000013279	18.49	-1.22253	0.312949	-3.90649	9.36e-05	0.00760752	LOC681458
ENSRNOG00000013552	471.311	0.410615	0.0916524	4.48014	7.46e-06	0.000859454	Scd
ENSRNOG00000013641	39.1924	0.721664	0.214376	3.36634	0.00076173	0.0399636	Myo7a
ENSRNOG00000014008	230.38	0.459958	0.131746	3.49125	0.000480768	0.0281561	Mfsd2a
ENSRNOG00000014075	159.902	0.719962	0.164011	4.38973	1.13e-05	0.00121252	Clybl
ENSRNOG00000014156	10.9957	1.4146	0.387772	3.64803	0.000264261	0.0175789	Fut7
ENSRNOG00000014288	1077.74	0.406008	0.108296	3.74906	0.000177497	0.012983	Fn1
ENSRNOG00000014471	4.16929	3.28683	0.849627	3.86856	0.00010948	0.00869333	B3gnt6
ENSRNOG00000014659	32.239	-1.60755	0.245481	-6.54857	5.81e-11	2.44e-08	Ebpl
ENSRNOG00000014661	85.5631	-0.475878	0.143714	-3.31129	0.000928668	0.0461142	Zfp385d
ENSRNOG00000014673	84.3131	0.529984	0.143042	3.70509	0.00021132	0.0148412	Eri2
ENSRNOG00000014705	30.6272	-1.70571	0.275533	-6.1906	5.99e-10	1.99e-07	Rbm20
ENSRNOG00000014893	47.6726	0.811854	0.24301	3.34083	0.000835297	0.0429289	Wdr63
ENSRNOG00000014964	45.0472	1.19519	0.19272	6.20169	5.59e-10	1.89e-07	Hp
ENSRNOG00000015368	46.4933	3.47046	0.332837	10.4269	1.87e-25	3e-22	Pdilt
ENSRNOG00000015411	19.3045	-0.975564	0.293407	-3.32495	0.000884344	0.0445406	Apobec1
ENSRNOG00000015807	138.599	1.4703	0.13434	10.9446	7.05e-28	1.55e-24	Pyroxd2
ENSRNOG00000015957	65.443	0.763781	0.20907	3.65323	0.000258964	0.0172917	F13a1
ENSRNOG00000016177	697.844	-0.457555	0.109172	-4.19112	2.78e-05	0.00261665	Scara3
ENSRNOG00000016217	51.7899	0.932105	0.201371	4.62878	3.68e-06	0.000477989	Gtpbp4
ENSRNOG00000016294	115.722	1.06061	0.168103	6.3093	2.8e-10	9.88e-08	Cd4
ENSRNOG00000016479	44.7129	1.08778	0.206493	5.26786	1.38e-07	2.67e-05	Plekhg4
ENSRNOG00000017123	3555.41	0.459417	0.0678418	6.77189	1.27e-11	5.75e-09	B2m
ENSRNOG00000017414	75.5316	1.22544	0.310245	3.9499	7.82e-05	0.00645497	Irf7
ENSRNOG00000017487	17.4808	2.99118	0.429889	6.95803	3.45e-12	1.74e-09	Otoa
ENSRNOG00000017528	34.6346	1.22698	0.225638	5.43782	5.39e-08	1.22e-05	Gpr157
ENSRNOG00000017577	125.793	-0.554196	0.117091	-4.73303	2.21e-06	0.000304622	Bphl
ENSRNOG00000017601	250.871	-0.392111	0.110879	-3.53639	0.000405633	0.0249146	Srd5a1
ENSRNOG00000017693	175.184	-0.829985	0.148574	-5.58632	2.32e-08	5.76e-06	Slc2a5
ENSRNOG00000017843	744.134	0.67486	0.082878	8.14282	3.86e-16	3.24e-13	Polr3k
ENSRNOG00000017851	453.531	0.429938	0.0654279	6.57118	4.99e-11	2.15e-08	Etfb
ENSRNOG00000017872	103.451	1.33142	0.168351	7.90863	2.6e-15	1.91e-12	LOC688778
ENSRNOG00000017959	50.9468	0.960553	0.209611	4.58254	4.59e-06	0.000562336	Cfap100
ENSRNOG00000018126	763.759	0.386997	0.0850451	4.55049	5.35e-06	0.000650668	Abca1
ENSRNOG00000018251	149.205	0.406058	0.117158	3.4659	0.000528458	0.0304433	Mrc1
ENSRNOG00000018254	169.174	0.436419	0.100558	4.33996	1.43e-05	0.00145212	Sncaip
ENSRNOG00000018262	1007.73	0.398818	0.0735975	5.41891	6e-08	1.29e-05	Ampd3
ENSRNOG00000018310	88.3398	0.73794	0.143821	5.13097	2.88e-07	5.18e-05	Eno4
ENSRNOG00000018715	35.1486	0.720702	0.206294	3.49357	0.000476611	0.0280993	Clec10a
ENSRNOG00000018735	159.688	0.856081	0.249467	3.43165	0.000599927	0.0337876	Cd74
ENSRNOG00000018892	7.61952	2.19719	0.550066	3.99442	6.49e-05	0.00557673	Hcrt
ENSRNOG00000018906	130.231	-1.07258	0.137874	-7.7794	7.29e-15	4.59e-12	Ghdc
ENSRNOG00000018991	1524.96	-0.3848	0.111582	-3.44858	0.000563541	0.0320455	Gsn
ENSRNOG00000018997	148.459	0.663176	0.109018	6.08317	1.18e-09	3.71e-07	Myh7b
ENSRNOG00000019050	27.291	-6.44784	0.870174	-7.40983	1.26e-13	7.19e-11	Ifit1
ENSRNOG00000019141	54.7078	0.715385	0.188436	3.79643	0.000146794	0.0112508	Ch25h
ENSRNOG00000019276	726.26	0.491694	0.0628542	7.82276	5.17e-15	3.37e-12	Dele1
ENSRNOG00000019478	233.528	0.45394	0.122344	3.71035	0.000206976	0.0147131	Irf9
ENSRNOG00000019573	369.17	0.477551	0.0890493	5.36277	8.2e-08	1.71e-05	Lcat
ENSRNOG00000020300	41.8457	0.704001	0.201993	3.48527	0.000491632	0.028697	Lsp1
ENSRNOG00000020792	181.705	0.567046	0.130403	4.3484	1.37e-05	0.001422	Etv4
ENSRNOG00000021272	59.0709	-0.525044	0.159453	-3.29278	0.000992016	0.0488909	Mcm8
ENSRNOG00000021292	8.26679	3.29058	0.653992	5.03153	4.87e-07	8.02e-05	AABR07028027.1
ENSRNOG00000021474	75.368	-1.8963	0.22948	-8.26345	1.42e-16	1.25e-13	Siglec5
ENSRNOG00000021555	31.2058	-3.99317	0.374897	-10.6514	1.72e-26	3.03e-23	Mis18a
ENSRNOG00000021726	81.7137	0.635542	0.147121	4.31986	1.56e-05	0.00156375	Tlr3
ENSRNOG00000021856	29.8168	0.847566	0.235586	3.5977	0.000321049	0.0205053	Lat2
ENSRNOG00000022555	25.2428	0.86239	0.246924	3.49254	0.000478455	0.028114	LOC497899
ENSRNOG00000022839	31.2067	1.19132	0.334335	3.56327	0.000366262	0.0228144	Ifit3
ENSRNOG00000022971	214.323	-0.422501	0.0931291	-4.53672	5.71e-06	0.000685168	AC115666.1
ENSRNOG00000023008	132.671	-0.485285	0.114182	-4.25011	2.14e-05	0.0020809	Fam131c
ENSRNOG00000023639	467.924	-0.380017	0.0856275	-4.43802	9.08e-06	0.00100026	Rpusd1
ENSRNOG00000023809	802.476	-0.463481	0.0886989	-5.22533	1.74e-07	3.25e-05	Opcml
ENSRNOG00000023841	10.7084	3.694	0.604645	6.10936	1e-09	3.21e-07	Cd99l2
ENSRNOG00000023943	8.42609	2.14835	0.49053	4.37966	1.19e-05	0.00126224	Gbp1
ENSRNOG00000024221	11.4716	-3.9051	0.605288	-6.45163	1.11e-10	4.43e-08	Mettl24
ENSRNOG00000024411	176.889	-0.63987	0.101103	-6.32887	2.47e-10	9.07e-08	Cbr4
ENSRNOG00000024530	175.123	0.484633	0.103516	4.68171	2.84e-06	0.000385763	Lyrm1
ENSRNOG00000024798	71.3692	-0.631295	0.167746	-3.7634	0.00016762	0.012405	Bora
ENSRNOG00000024904	160.087	-0.583068	0.130793	-4.45794	8.28e-06	0.00092324	Pla2g4e
ENSRNOG00000025140	187.164	-0.410279	0.0946212	-4.33602	1.45e-05	0.00146988	Zfat
ENSRNOG00000025212	27.3498	-8.17588	0.956116	-8.55113	1.22e-17	1.19e-14	RGD1565131
ENSRNOG00000025691	394.867	-0.873419	0.103368	-8.44962	2.92e-17	2.71e-14	Pla2g7
ENSRNOG00000025757	231.138	-0.667151	0.135683	-4.91697	8.79e-07	0.000135911	Myh6
ENSRNOG00000026109	96.2919	0.612853	0.140439	4.36385	1.28e-05	0.00134094	Prmt1
ENSRNOG00000026110	189.152	-0.616696	0.161869	-3.80985	0.000139051	0.0107982	Scml4
ENSRNOG00000026336	59.9023	-0.627522	0.171332	-3.66261	0.000249659	0.0167338	Tmem255b
ENSRNOG00000026420	26.3678	0.882467	0.265348	3.32569	0.000881999	0.0445406	Iqcg
ENSRNOG00000026493	8.75073	1.63855	0.441209	3.71378	0.000204186	0.0146316	Cdnf
ENSRNOG00000027228	8.43521	-1.55529	0.458022	-3.39567	0.000684616	0.0371336	Mogat2
ENSRNOG00000027253	170.398	0.384497	0.113666	3.3827	0.000717758	0.0382255	Pcdhga10
ENSRNOG00000027513	670.698	-0.958706	0.0954054	-10.0488	9.3e-24	1.26e-20	Rtel1
ENSRNOG00000027582	961.646	-0.575	0.0671224	-8.56644	1.07e-17	1.17e-14	Dpysl4
ENSRNOG00000027797	198.389	1.21755	0.100504	12.1144	8.86e-34	2.6e-30	Nit2
ENSRNOG00000027867	557.769	-0.945839	0.0594186	-15.9182	4.74e-57	4.17e-53	Rexo4
ENSRNOG00000029064	87.0193	-0.483969	0.141828	-3.41238	0.000643991	0.0352555	Zcchc4
ENSRNOG00000030183	83.519	-0.810059	0.161091	-5.02859	4.94e-07	8.06e-05	Plod2
ENSRNOG00000030712	62.1975	0.836154	0.15841	5.2784	1.3e-07	2.55e-05	RT1-A2
ENSRNOG00000031004	44.2394	0.868069	0.18247	4.75734	1.96e-06	0.000276639	Cyp2j4
ENSRNOG00000031090	64.8729	0.825632	0.16819	4.90893	9.16e-07	0.000140374	RT1-CE7
ENSRNOG00000031138	89.9427	0.565925	0.154393	3.66548	0.000246879	0.0166106	Irgm
ENSRNOG00000031515	14.5386	-2.16444	0.435733	-4.96736	6.79e-07	0.000106821	Klra2
ENSRNOG00000031643	451.376	-0.411811	0.0866142	-4.75455	1.99e-06	0.00027826	Dchs1
ENSRNOG00000032569	139.697	-0.73023	0.137139	-5.32475	1.01e-07	2e-05	Lingo3
ENSRNOG00000032708	20.1048	1.26783	0.378325	3.35117	0.000804702	0.0418445	RT1-Bb
ENSRNOG00000032740	14.0769	-1.38555	0.339697	-4.07877	4.53e-05	0.00403076	Tmem258b
ENSRNOG00000032844	54.235	1.08501	0.311553	3.48259	0.000496589	0.0287956	RT1-Da
ENSRNOG00000032895	151.451	-0.399147	0.113162	-3.52721	0.00041996	0.0255054	Cyp4f4
ENSRNOG00000033215	27.8941	0.976344	0.288913	3.37937	0.000726516	0.0385754	RT1-Db1
ENSRNOG00000033564	25.8699	0.94902	0.265995	3.56781	0.000359977	0.0225024	Cfd
ENSRNOG00000033581	179.34	0.438336	0.127938	3.42616	0.000612175	0.0338289	AABR07044388.2
ENSRNOG00000033734	199.012	1.01271	0.223392	4.53333	5.81e-06	0.000686912	Tnnt2
ENSRNOG00000034190	42.8573	0.949568	0.28392	3.34449	0.000824339	0.0424896	Ighm
ENSRNOG00000036585	98.0923	0.944466	0.231989	4.07117	4.68e-05	0.00412294	Cfap43
ENSRNOG00000037206	117.09	-2.37425	0.222531	-10.6693	1.42e-26	2.77e-23	Ccdc77
ENSRNOG00000038891	31.3165	-0.855877	0.232875	-3.67526	0.000237611	0.0161101	Grxcr1
ENSRNOG00000038948	24.7392	1.70631	0.318551	5.35646	8.49e-08	1.74e-05	Stab2
ENSRNOG00000039001	9.08483	1.62927	0.436588	3.73183	0.000190092	0.0137334	Agrp
ENSRNOG00000039357	16.0856	1.76079	0.346152	5.08674	3.64e-07	6.39e-05	Niban3
ENSRNOG00000039469	87.9992	-0.515694	0.130305	-3.95758	7.57e-05	0.00629549	Pcdhb19
ENSRNOG00000039504	11.6261	-1.59751	0.473429	-3.37434	0.00073992	0.0389353	LOC360919
ENSRNOG00000039754	136.992	-0.574989	0.124669	-4.61214	3.99e-06	0.000509091	Rab7b
ENSRNOG00000039890	38.4181	-0.705673	0.211542	-3.33585	0.000850384	0.0434509	Abcg3l3
ENSRNOG00000042404	18.5697	-1.87081	0.307835	-6.0773	1.22e-09	3.78e-07	Ccdc122
ENSRNOG00000042426	259.212	-0.879855	0.0956845	-9.19538	3.74e-20	4.39e-17	Cyp4v3
ENSRNOG00000042445	61.4009	1.46022	0.219768	6.64436	3.05e-11	1.34e-08	AC130970.1
ENSRNOG00000043233	161.964	-0.566026	0.140392	-4.03175	5.54e-05	0.00480764	Cyp4f6
ENSRNOG00000045989	20.8396	-4.26544	0.532897	-8.00425	1.2e-15	9.21e-13	Hba-a3
ENSRNOG00000046195	55.0032	0.805374	0.175132	4.59866	4.25e-06	0.000527859	AABR07029596.1
ENSRNOG00000046264	40.0228	0.847272	0.208519	4.06329	4.84e-05	0.0042436	Pcdhb7
ENSRNOG00000046452	41.533	0.756012	0.215478	3.50854	0.000450575	0.0269245	Fcgr2b
ENSRNOG00000046803	22.6821	-1.10821	0.262466	-4.22231	2.42e-05	0.00232928	Arhgef16
ENSRNOG00000046834	252.696	0.869408	0.144172	6.03037	1.64e-09	4.97e-07	C3
ENSRNOG00000046980	45.0137	1.22685	0.221855	5.52995	3.2e-08	7.53e-06	LOC108348151
ENSRNOG00000047003	63.5298	0.617661	0.170196	3.62911	0.000284401	0.0187068	AABR07066693.1
ENSRNOG00000047098	130.128	-0.837039	0.181844	-4.60306	4.16e-06	0.000520505	Hbb-bs
ENSRNOG00000047174	22.4715	2.27358	0.352	6.45902	1.05e-10	4.32e-08	Pcdha4
ENSRNOG00000047229	121.532	0.5782	0.115833	4.99169	5.99e-07	9.51e-05	Trim68
ENSRNOG00000047706	100.377	0.813933	0.15007	5.42368	5.84e-08	1.27e-05	LOC103690108
ENSRNOG00000048095	10.0902	-6.74348	0.976057	-6.9089	4.88e-12	2.27e-09	RGD1564801
ENSRNOG00000048230	160.579	0.983815	0.1875	5.24701	1.55e-07	2.93e-05	LOC300308
ENSRNOG00000048402	47.6443	5.7783	1.24849	4.62825	3.69e-06	0.000477989	Igh-6
ENSRNOG00000048676	175.299	1.04759	0.130395	8.03392	9.44e-16	7.56e-13	Pip5kl1
ENSRNOG00000048870	389.124	0.457901	0.0841612	5.44077	5.31e-08	1.21e-05	St6galnac4
ENSRNOG00000049056	657.696	-0.841759	0.0693718	-12.134	6.97e-34	2.46e-30	AABR07051450.1
ENSRNOG00000049829	54.5742	3.23198	0.729016	4.43335	9.28e-06	0.00100959	AABR07060872.1
ENSRNOG00000050087	426.502	0.413052	0.0651298	6.34197	2.27e-10	8.51e-08	Mphosph6
ENSRNOG00000050210	76.6885	0.785717	0.170612	4.60527	4.12e-06	0.000518678	RT1-CE10
ENSRNOG00000050792	27.9569	-1.79118	0.307003	-5.83441	5.4e-09	1.61e-06	Tnfaip6
ENSRNOG00000051237	40.0419	0.979696	0.19263	5.08589	3.66e-07	6.39e-05	AC120712.2
ENSRNOG00000051548	253.084	-0.554316	0.150509	-3.68294	0.000230557	0.015876	Lmod1
ENSRNOG00000051623	196.287	0.747063	0.133492	5.59632	2.19e-08	5.59e-06	Exosc8
ENSRNOG00000052237	36.3041	-1.36575	0.254703	-5.36213	8.22e-08	1.71e-05	AABR07071904.1
ENSRNOG00000052564	377.448	-0.754713	0.143315	-5.26612	1.39e-07	2.67e-05	Gpx3
ENSRNOG00000053290	17.3042	-1.78115	0.320366	-5.55974	2.7e-08	6.52e-06	AABR07053710.1
ENSRNOG00000053656	2.53064	3.56395	1.06136	3.35791	0.00078535	0.0410806	LOC690020
ENSRNOG00000054275	8.51588	-1.83139	0.505784	-3.6209	0.000293579	0.0192387	Nsun3
ENSRNOG00000054665	23.0959	1.00918	0.260777	3.86988	0.000108889	0.00868547	AABR07066861.1
ENSRNOG00000054795	500.006	1.82347	0.102021	17.8735	1.9e-71	3.34e-67	AABR07041096.1
ENSRNOG00000054841	4.75381	-2.49229	0.70771	-3.52163	0.000428896	0.0258924	AABR07035008.2
ENSRNOG00000054843	19.1049	1.29737	0.289856	4.4759	7.61e-06	0.000870985	AABR07005593.1
ENSRNOG00000055204	14.0015	1.87647	0.359187	5.22422	1.75e-07	3.25e-05	AABR07034833.1
ENSRNOG00000055714	57.4454	0.837287	0.242608	3.4512	0.000558104	0.031839	Ak7
ENSRNOG00000055854	4.30462	4.98203	1.01776	4.89508	9.83e-07	0.000148057	AABR07051403.1
ENSRNOG00000055896	3.05165	3.24878	0.976229	3.32789	0.000875065	0.0444543	U6
ENSRNOG00000055961	1.42549	4.00226	1.20491	3.32161	0.000894994	0.0448426	AABR07030528.1
ENSRNOG00000056562	438.608	-0.671646	0.093227	-7.20441	5.83e-13	3.11e-10	Olfml1
ENSRNOG00000056778	7.95846	-2.06728	0.541048	-3.82088	0.000132979	0.0103724	AABR07015040.1
ENSRNOG00000056972	7.6389	-2.85266	0.582664	-4.89588	9.79e-07	0.000148057	AABR07053710.2
ENSRNOG00000057058	30.1836	0.889251	0.240975	3.69022	0.000224064	0.0154894	Cd300a
ENSRNOG00000057092	42.9987	1.57135	0.275246	5.70889	1.14e-08	3.18e-06	Slfn4
ENSRNOG00000058068	109.133	-0.809891	0.145492	-5.56656	2.6e-08	6.36e-06	Obscn
ENSRNOG00000058132	28.1371	-0.986499	0.253056	-3.89835	9.69e-05	0.00783156	SNORD29
ENSRNOG00000058645	253.735	0.441909	0.103598	4.26563	1.99e-05	0.00195219	Tnc
ENSRNOG00000059081	249.789	-0.613943	0.179507	-3.42016	0.000625855	0.0344768	AABR07026032.3
ENSRNOG00000059507	166.01	0.631796	0.125364	5.0397	4.66e-07	7.75e-05	Lamc3
ENSRNOG00000059957	9.09689	-4.4124	0.983205	-4.48777	7.2e-06	0.00084022	AABR07021734.1
ENSRNOG00000060008	420.64	-0.474047	0.0771564	-6.14397	8.05e-10	2.63e-07	Cog7
ENSRNOG00000060376	8.07999	-2.60431	0.553314	-4.70674	2.52e-06	0.000343965	LOC100910237
ENSRNOG00000061359	10.0834	-6.15267	0.963335	-6.38685	1.69e-10	6.49e-08	AABR07028009.1
ENSRNOG00000061650	51.0427	0.961901	0.271275	3.54585	0.000391346	0.0242058	AC128059.5
ENSRNOG00000062039	33.4765	0.705538	0.205757	3.42898	0.000605858	0.0337977	AABR07044420.2
ENSRNOG00000062110	7.32863	-4.50931	0.902182	-4.99822	5.79e-07	9.27e-05	AABR07058133.1
ENSRNOG00000062205	5.61958	-2.5605	0.644298	-3.97409	7.07e-05	0.0059876	AABR07018495.2
