# Supplementary material for: Аmygdala DEGs are associated with the immune system function: A comparative transcriptomic study of high- and low-excitability rat strains
Source: PLoS One. 2025 May 15;20(5):e0323325. doi: 10.1371/journal.pone.0323325 (PMC12080833; doi:10.1371/journal.pone.0323325)
Supplement: S2 Table — (CSV) [file pone.0323325.s002.csv]

Sample ID	Total Reads	Average Read Length	Uniquely Mapped Reads	% Mapped Reads	Multi-Mapped Reads	Unmapped Reads
Shal_1	22632372	50	18970433	83.82	3152653	400315
Shal_2	23463068	50	20367734	86.81	2577189	415811
Shal_3	22454006	50	19164731	85.35	2777367	407573
Shal_4	22967026	50	19193471	83.57	3256680	404594
Shal_5	22543240	50	18810092	83.44	3208639	416049
Shal_11	21080383	50	17795957	84.42	2792731	390024
Shal_12	19948613	50	16782006	84.13	2672100	394085
Shal_13	21496527	50	18136872	84.37	2817265	436491
Shal_14	23238233	50	19383500	83.41	3275185	461224
Shal_15	22818630	50	19556454	85.7	2720658	437226
